# Supplementary material for: Deep ploughing in the summer fallow season and optimizing nitrogen rate can increase yield, water, and nitrogen efficiencies of rain-fed winter wheat in the Loess Plateau region of China
Source: PeerJ. 2022 Oct 7;10:e14153. doi: 10.7717/peerj.14153 (PMC9549900; doi:10.7717/peerj.14153)
Supplement: Supplemental Information 1 — The specific values of soil water consumption, plant nitrogen accumulation and translocation, grain yield and water and nitrogen use efficiency of dryland winter wheat under different precipitation years, tillage methods and nitrogen application rates. [file peerj-10-14153-s001.xlsx]

## Sheet: Precipitation distribution 
Precipitation during the summer fallow and wheat growth period in 2014/15, 2015/16 and 2016/17 and its’ difference from 30 years (from 1988 to 2017)																					7/9	144.9	20	58.36	87.04
	Precipitation distribution (mm)				Precipitation difference from 30 years mean (mm)																7/10	8.5	74.6	87.6	52.12
Year	SF	SS-AS	AS-MS	Total	SF	SS-AS	AS-MS														7/11	11.8	56.1	18.2	30.15
2014-2015 (Normal)	365.6	133.5	17.6	516.7	107.9	-6.59	-71.41														7/12	1.2	2.1	13.8	22
2015-2016 (Dry)	94.7	169.3	122.8	386.8	-163	29.21	33.79														7/1	3.9	0.3	2	22
2016-2017 (Dry)	165.4	189.5	51.4	396.3	-92.3	49.41	-37.61														7/2	6.4	16.1	12.1	7
1981-2017Mean	257.7	140.09	89.01	486.8																	7/3	53	32.7	11.1	21
Summer fallow (SF), Sowing to anthesis (SS-AS), and Anthesis to maturity (AS-MS) is referred to Jun, 21 to Sep.30, Oct. 1 to May 10 in the following year, and May. 11 to Jun. 20, respectively.																					7/4	33.2	44.2	39.1	41.2
																					7/5	33.1	66	57	33.625
																						296	312.1	299.26	316.135		516.7	386.8	406.3	486.8	-220.7	-74.7	-107.04
																						144.9	20	58.36	87.04		365.6	94.7	165.4	257.7	-220.7	-74.7	-107.04
																						0.489527	0.064082	0.195014	0.275325
																						57.86	-67.04	-28.68

## Sheet: Soil water consumption
Figure 2 Effects of tillage and N rate on soil water consumption of 0-200 cm depth in three seasons
Year	N rate (kg ha^-1)	Soil water consumption of pre-anthesis (mm)				soil water consumption of post-anthesis (mm)				Total soil water consumption (mm)
		NT		DP		NT		DP		NT		DP
2014/15	0	335.04	c	357.993	d	69.82	c	69.66	c	404.86	d	434.32	d
Normal	120	345.8	b	372.993	c	74.36	b	75.66	b	420.16	c	455.32	c
	150	355.66	a	383.103	b	75.49	ab	80.59	a	431.15	b	470.36	b
	180	360.57	a	392.983	a	77.81	a	82	a	438.38	a	481.65	a
	210	357.57	a	397.823	a	77.27	ab	77.64	ab	434.84	ab	482.13	a
	Mean	350.928		380.979		74.95		77.11		425.878		464.756
2015/16	0	294.4	c	328.84	c	53.43	b	54.09	b	347.83	c	382.93	c
Dry	120	306.45	b	332.74	bc	43.96	b	51.57	b	350.41	c	384.31	c
	150	313.85	a	341.62	a	56.22	a	59.51	a	370.07	a	401.13	a
	180	309.32	ab	338.07	ab	55.09	ab	58.95	a	364.41	a	397.02	ab
	210	302.61	b	332.96	bc	55.46	ab	58.03	a	358.07	b	390.99	bc
	Mean	305.326		334.846		52.832		56.43		358.158		391.276
2016/17	0	309.54	d	342.25	d	49.55	b	54.69	b	359.09	d	396.94	c
Dry	120	319.11	c	353.69	c	51.8	ab	56.82	ab	370.91	c	410.51	bc
	150	325.17	b	358.98	b	54.73	a	59.73	a	379.9	ab	418.71	ab
	180	333.41	a	363.44	a	54.53	a	60.5	a	387.94	a	423.94	a
	210	323.72	bc	360.39	ab	54.43	a	54.93	b	378.15	bc	415.32	b
	Mean	322.19		355.75		53.008		57.334		375.198		413.084

## Sheet: Plant N accumulation
Effects of tillage and N rate on plant N accumulation and translocation in three seasons
Year	N rate (kg ha^-1)	Grain N accumulation (kg ha^-1)				pre-anthesis N translocation to grain (kg ha^-1)				contribution of pre-anthesis N translocation to grain (%)
		NT		DP		NT		DP		NT		DP
2014/15	0	104.43	c	119.843	c	72.9637	c	86.8889	c	69.8683	c	72.5019	c
Normal	120	125.174	b	135.211	b	91.5177	b	100.127	b	73.1123	b	74.0525	b
	150	135.143	a	141.914	b	100.796	a	106.426	b	74.5842	ab	74.9936	b
	180	138.069	a	151.261	a	103.614	a	114.978	a	75.0452	a	76.0133	a
	210	135.166	a	141.818	b	100.497	a	105.593	b	74.3507	ab	74.4566	b
	Mean	127.596		138.009		93.8776		102.803		73.3922		74.4036
2015/16	0	95.3977	c	99.156	c	64.2478	b	68.1008	c	67.3474	ab	68.6805	b
Dry	120	106.714	ab	113.725	ab	73.1808	a	79.84	ab	68.5765	a	70.2047	a
	150	107.999	a	118.406	a	74.3085	a	83.392	a	68.8049	a	70.4287	a
	180	101.074	b	117.7	a	68.5909	ab	82.7358	a	67.8619	ab	70.2939	a
	210	99.8038	bc	107.526	b	67.3792	ab	74.9927	b	67.5117	ab	69.744	ab
	Mean	102.198		111.302		69.5414		77.8123		68.0205		69.8704
2016/17	0	96.2269	d	102.846	c	65.619	c	71.8765	c	68.192	b	69.8873	b
Dry	120	104.026	c	113.664	b	72.1978	b	79.9723	b	69.4038	ab	70.3587	ab
	150	113.945	b	119.303	ab	79.8496	a	84.447	ab	70.077	a	70.7838	ab
	180	120.094	a	123.374	a	84.1878	a	88.0748	a	70.1016	a	71.3882	a
	210	112.24	b	120.51	a	78.0081	ab	85.3312	ab	69.501	ab	70.8082	ab
	Mean	109.306		115.939		75.9725		81.9404		69.4551		70.6452

## Sheet: Soil N loss
Effect of tillage and N rate on soil N consumption and N uptake efficiency (NUpE) of 0-100 cm soil layer in 2014/15, 2015/16 and 2016/17
Year	N rate (kg ha^-1)	Pre-sowing (kg ha^-1)				Harvest (kg ha^-1)				Plant N accumulation (kg ha^-1)				Norganic (kg ha^-1)				N input (kg ha^-1)				N output (kg ha^-1)				Apparent N losses (kg ha^-1)				NUtE (%)
		NT		DP		NT		DP		NT		DP		NT		DP		NT		DP		NT		DP		NT		DP		NT		DP
2014/15	0	128.15	a	124.315	a	64.51	d	52.61	d	127.276	d	143.411	d	63.64	a	71.705	a	191.79		196.02		191.786		196.021		0.00443656		-0.000535196
Normal	120	128.15	a	124.315	a	99.54	c	95.21	c	149.745	c	161.256	c	63.64	a	71.705	a	311.79		316.02		249.285		256.466		62.5046	b	59.5541	b	1.06063	a	1.19509	a
	150	128.15	a	124.315	a	107.24	bc	104.54	bc	160.977	b	169.537	b	63.64	a	71.705	a	341.79		346.02		268.217		274.077		73.5732	b	71.943	b	0.998303	a	1.07504	b
	180	128.15	a	124.315	a	115.26	b	108.57	b	165.245	a	180.273	ab	63.64	a	71.705	a	371.79		376.02		280.505		288.843		71.2846	b	70.1771	b	0.894316	b	0.941872	c
	210	128.15	a	124.315	a	145.5	a	149.57	a	161.86	a	169.78	a	63.64	a	71.705	a	401.79		406.02		307.36		319.35		94.4301	a	86.6704	a	0.786883	c	0.858442	c
	Mean	128.15		124.315		106.41	A	102.1	A	153.021	B	164.851	A	63.64		71.705		323.79		328.02		259.431		266.951		75.4481	A	72.0862	A	0.935033	B	1.01761	A
2015/16	0	128.255	a	120.76	a	72.25	d	62.37	d	112.01	c	116.784	d	56.005	a	58.39	a	184.26		179.15		184.26		179.154		-0.000379878		-0.0044217
Dry	120	128.255	a	120.76	a	97.14	c	91.64	c	126.156	b	134.516	bc	56.005	a	58.39	a	304.26		299.15		223.296		226.156		80.9638	c	72.9944	c	0.93342	a	0.973204	a
	150	128.255	a	120.76	a	125.57	b	113.65	b	128.225	a	139.743	a	56.005	a	58.39	a	334.26		329.15		253.795		253.393		80.4651	c	75.7568	c	0.841041	b	0.896771	a
	180	128.255	a	120.76	a	139.54	b	123.54	b	120.48	b	136.755	ab	56.005	a	58.39	a	364.26		359.15		260.02		260.295		104.24	b	98.8551	b	0.712361	c	0.776351	b
	210	128.255	a	120.76	a	151.63	a	145.15	a	118.976	b	125.35	b	56.005	a	58.39	a	394.26		389.15		270.606		270.5		123.654	a	118.65	a	0.573716	d	0.651214	c
	Mean	128.255		120.76		117.226	A	107.27	B	121.17	B	130.63	A	56.005		58.39		316.26		311.15		238.396		237.9		97.3306	A	91.564	B	0.765134	A	0.824385	A
2016/17	0	130.715	a	128.92	a	73.87	e	67.89	d	113.694	d	122.058	d	56.845	a	61.03	a	187.56		189.95		187.564		189.948		-0.00447505		0.002322
Dry	120	130.715	a	128.92	a	105.34	d	104.54	c	124.331	c	135.013	c	56.845	a	61.03	a	307.56		309.95		229.671		239.553		77.8887	b	70.3965	b	0.947454	a	1.01715	a
	150	130.715	a	128.92	a	125.32	c	126.76	b	135.219	b	142.25	b	56.845	a	61.03	a	337.56		339.95		260.539		269.01		77.0208	b	70.9402	b	0.828875	b	0.90009	b
	180	130.715	a	128.92	a	142.21	b	141.04	a	141.758	a	146.888	a	56.845	a	61.03	a	367.56		369.95		283.968		287.928		83.5922	b	82.0224	b	0.751218	bc	0.790276	c
	210	130.715	a	128.92	a	159.43	a	155.65	a	132.83	b	143.548	a	56.845	a	61.03	a	397.56		399.95		292.26		299.198		105.3	a	100.752	a	0.675037	c	0.699465	c
	Mean	130.715		128.92		121.234	A	119.176	A	129.567	B	137.951	A	56.845		61.03		319.56		321.95		250.801		257.127		85.9503	A	81.0278	A	0.800646	A	0.851745	A

## Sheet: Yield and efficiency
Effects of tillage and N rate on yield, WUE, and NUtE in three seasons
Year	N rate (kg ha^-1)	Yield (kg ha^-1)				WUE (kg ha^-1 mm^-1)				NUtE (kg kg^-1)
		NT		DP		NT		DP		NT		DP
2014/15	0	3122.99	c	3351.25	d	7.71378	c	7.71621	d	24.5379	d	23.3684	c
Normal	120	4320	b	4710	c	10.2819	b	10.3446	c	28.8496	b	29.2085	b
	150	4759.5	a	5344.73	b	11.0394	a	11.3634	ab	29.5664	ab	31.5258	a
	180	4983.81	a	5631.42	a	11.369	a	11.6921	a	30.1601	a	31.2389	a
	210	4487.37	b	5335.92	b	10.3196	b	11.0677	b	27.7241	c	31.4287	a
	Mean	4334.74		4874.66		10.1447		10.4368		28.1676		29.3541
2015/16	0	2385.28	d	2702.54	d	6.85791	d	7.05758	d	21.2952	d	23.1421	d
Dry	120	3235.47	ab	3814.19	ab	9.23371	a	9.92487	a	25.6467	ab	28.3551	a
	150	3350.51	a	3958.24	a	9.05379	a	9.86815	a	26.1305	a	28.3252	a
	180	3050	b	3680	b	8.36996	b	9.26941	b	25.3159	b	26.9099	b
	210	2685.97	c	3242.59	c	7.50125	c	8.29393	c	22.5763	c	25.8683	c
	Mean	2941.45		3479.51		8.20333		8.88279		24.1929		26.5201
2016/17	0	2400.59	c	2705.29	c	6.68541	c	6.81539	d	21.1148	d	22.1643	c
Dry	120	3355.66	b	3891.76	b	9.04722	ab	9.48061	b	26.9907	a	28.8256	a
	150	3575.81	a	4050.42	ab	9.41275	a	9.67361	ab	26.4449	a	28.4746	a
	180	3620	a	4180	a	9.33144	a	9.86	a	25.537	b	28.4579	a
	210	3248.46	b	3790	b	8.59052	b	9.12566	c	24.4558	c	26.4028	b
	Mean	3240.1		3723.49		8.61347		8.99105		24.9086		26.865
